# Supplementary material for: PROFICS: A bacterial selection system for directed evolution of proteases
Source: J Biol Chem. 2021 Aug 19;297(4):101095. doi: 10.1016/j.jbc.2021.101095 (PMC8446807; doi:10.1016/j.jbc.2021.101095)
Supplement: Supplemental Tables S2 [file mmc2.xlsx]

## Sheet: Tabelle1
		Michaelis Menten kinetic measured using FRET substrate VDVADXA at 1 µM enzyme concentration
		P1'	P1'	P1'	P1'	P1'	P1'	P1'	P1'	P1'	P1'	P1'	P1'	P1'	P1'	P1'	P1'	P1'	P1'	P1'	P1'
		Ala	Cys	Asp	Glu	Phe	Gly	His	Ile	Lys	Leu	Met	Asn	Pro	Gln	Arg	Ser	Thr	Val	Trp	Tyr
Caspase variant		A	C	D	E	F	G	H	I	K	L	M	N	P	Q	R	S	T	V	W	Y
cp Caspase-2	KM [M]	8.93316e-05	3.79502e-05	0.000156432	0.000169138	6.0086e-05	0.000112331	0.000123364	7.06704e-05	0.000117904	0.000286531	0.000376932	7.76678e-05	0.000304892	0.000121303	5.77395e-05	0.00019947	7.5099e-05	6.38823e-05	4.57739e-05	0.000344948
	KM conf int [M]	1.12943e-05	1.02782e-05	5.55654e-05	7.17277e-05	1.6312e-05	3.6904e-05	2.10562e-05	2.45264e-05	1.63592e-05	9.55801e-05	0.000115353	1.63567e-05	0.000145501	2.37675e-05	1.00207e-05	3.52688e-05	2.02157e-05	2.32937e-05	1.96729e-05	5.308e-05
	kcat [s-1]	0.00712416	0.0213767	0.000605334	0.000151163	0.00364226	0.193204	0.0058377	0.000925843	0.0152925	0.00215587	0.0277168	0.00920966	8.06351e-06	0.00210445	0.0208827	0.0089479	0.00339689	0.000544842	0.0144618	0.0166631
	kcat conf int [s-1]	0.000415476	0.00198898	0.000118822	3.6632e-05	0.000397394	0.0314802	0.000512649	0.000135179	0.00107945	0.000484479	0.00613541	0.000852679	2.62011e-06	0.000211834	0.00143659	0.000950178	0.000397279	8.1415e-05	0.00225782	0.0018143
	kcat/KM [M-1s-1]	79.7496	563.282	3.86963	0.893724	60.6174	1719.94	47.3209	13.1009	129.703	7.52402	73.5327	118.578	0.0264471	17.3487	361.671	44.8584	45.2322	8.52884	315.939	48.306
cp Caspase-2 S9 (E105V)	KM [M]	0.000111936	2.68819e-05	0.000198462	0.00018022	7.6829e-05	5.71984e-05	0.000161539	6.98807e-05	9.66002e-05	0.000300061	0.000829023	0.000104717	0.00024834	0.00013483	4.77036e-05	0.000204676	0.000145247	8.06894e-05	5.09273e-05	0.000341563
	KM conf int [M]	2.12343e-05	7.10199e-06	3.39665e-05	2.22041e-05	1.46124e-05	8.62507e-06	2.09746e-05	9.07789e-06	1.54045e-05	6.87907e-05	0.0002837	1.87645e-05	0.000118757	2.3074e-05	1.11529e-05	4.23254e-05	2.72499e-05	1.3692e-05	1.59775e-05	6.02488e-05
	kcat [s-1]	0.091598	0.146685	0.0136048	0.0031866	0.0518904	0.82239	0.0774378	0.00801859	0.105493	0.0250955	0.649806	0.100773	0.000126269	0.0231666	0.185559	0.0783303	0.0312316	0.0092445	0.165939	0.157913
	kcat conf int [s-1]	0.00867278	0.0118917	0.00139304	0.000229737	0.0043223	0.0485756	0.00566605	0.000436508	0.00794087	0.003925	0.187452	0.00874894	3.88965e-05	0.00211177	0.0161058	0.00980716	0.00320046	0.00069766	0.0196091	0.01966
	kcat/KM [M-1s-1]	818.303	5456.66	68.551	17.6818	675.401	14377.8	479.375	114.747	1092.06	83.6348	783.821	962.334	0.508453	171.82	3889.83	382.705	215.024	114.569	3258.35	462.324
cp Caspase-2 H226A D323T	KM [M]	5.71829e-05	n.d.	n.d.	n.d.	n.d.	5.4544e-05	n.d.	6.68849e-05	n.d.	0.00019341	n.d.	n.d.	4.33721e-05	n.d.	n.d.	n.d.	8.16098e-05	7.72798e-05	n.d.	n.d.
	KM conf int [M]	2.27234e-05	n.d.	n.d.	n.d.	n.d.	1.29053e-05	n.d.	1.84824e-05	n.d.	3.53259e-05	n.d.	n.d.	2.31669e-05	n.d.	n.d.	n.d.	1.83131e-05	1.36271e-05	n.d.	n.d.
	kcat [s-1]	0.0122386	n.d.	n.d.	n.d.	n.d.	0.24603	n.d.	0.00265034	n.d.	0.00635447	n.d.	n.d.	1.62359e-05	n.d.	n.d.	n.d.	0.00763621	0.00261653	n.d.	n.d.
	kcat conf int [s-1]	0.00191925	n.d.	n.d.	n.d.	n.d.	0.0223845	n.d.	0.000302239	n.d.	0.000695983	n.d.	n.d.	3.1023e-06	n.d.	n.d.	n.d.	0.000766552	0.000202109	n.d.	n.d.
	kcat/KM [M-1s-1]	214.026	n.d.	n.d.	n.d.	n.d.	4510.66	n.d.	39.6254	n.d.	32.8549	n.d.	n.d.	0.37434	n.d.	n.d.	n.d.	93.5698	33.8578	n.d.	n.d.
Comparison cp caspase-2 vs. S9	relative kcat increase	12.8574	6.86192	22.4748	21.0806	14.2468	4.25659	13.2651	8.66085	6.89836	11.6406	23.4445	10.9421	15.6593	11.0084	8.88577	8.75405	9.19417	16.9673	11.4743	9.47681
	relative kcat increase conf int	1.42977	0.846813	4.97576	5.32983	1.95563	0.737724	1.51626	1.34957	0.711858	3.18712	8.52482	1.3888	7.01135	1.49495	0.984122	1.43716	1.42967	2.8404	2.24671	1.56741
n.d. = not determined
conf int = 95% confidence interval
